# Supplementary material for: The Mediating Effect of Cytokines on the Association between Fungal Sensitization and Poor Clinical Outcome in Asthma
Source: Biomedicines. 2022 Jun 19;10(6):1452. doi: 10.3390/biomedicines10061452 (PMC9220002; doi:10.3390/biomedicines10061452)
Supplement: Supplementary file 1 [file biomedicines-10-01452-s001.zip]

Archive with 1 entries (1 files):
- biomedicines-1778028-supplementary.pdf
